# Supplementary material for: Simulate_PCR for amplicon prediction and annotation from multiplex, degenerate primers and probes
Source: BMC Bioinformatics. 2014 Jul 9;15:237. doi: 10.1186/1471-2105-15-237 (PMC4226945; doi:10.1186/1471-2105-15-237)
Supplement: Additional file 2 — Primer and probe sequences for HIV-1. [file 1471-2105-15-237-S2.zip › 1002_2866208011108832_MOESM1_ESM.fasta]

>1|F
CTGGAAAGGTGAAGGGGC
>2|R
CCTGCCATCTGTTTTCCATA
>3|F
GATGGGTGCGAGAGCGTC
>4|R
NTCCCTGCTTGCCCATAC
>5|F
GACCAGAGCCAACAGCCC
>6|R
TCTAANACTGTATCATCTGCTCCT
>7|F
AAAACCTCCGACGCAACG
>8|R
DGACGCWCTCGCACCCAT
>9|F
GGGAGTGGCTAACCCTCA
>10|R
GCGCCACTGCTAGAGATT
>11|F
RGCCTCCCACACAAATGA
>12|R
GGAATCCAGGTGGCTTGC
>13|F
CCCTTGGCATCACCCTGG
>14|R
CTYCGCTTCTTCCTGCCAT
>1|IO
CCHAGAAGNAAAGCAAAGATHATTAGGGA
>2|IO
GGCCAGGGGGAAAGAAAHNNT
>3|IO
GGCCAGGGGGAMRGAAACN
>4|IO
ANCTTCCCTCANATCACTCTTTGGCA
>5|IO
TAGTDCCAAGRAGRAAAGCAAAAATCAT
>6|IO
TAGTDCCAAGGAGGAAAGYAAAAATCAT
>7|IO
CCCTCARATCACTCTTTGGSARCG
>8|IO
TCTGGTAACTAGAGATCCCTCAGACCAC
>9|IO
GGCCAGGGGGAMGGAAAHV
>10|IO
TAMGAGGNGGAAAATTAGATAVATGGGA
>11|IO
GMAGAGAGCTTCAGGTTYGRGG
>12|IO
GACATAAARGTAGTGCCAAGRAGRAAAGTA
>13|IO
AAGCGGGGGAVAATTAGATAVNTGGGA
>14|IO
GTRCCMAGAAGGAAAGCAAARATCATTA
>15|IO
GCCAAGRAGAAAAGCAAANATCATTAGGGA
>16|IO
GGCCAGGGGGAMRGAAAHG
>17|IO
AGTATTAAGCGGGGGAAARNTAGATGM
>18|IO
AACCCGCTGCTTAACGCTCAATAAAGCT
>19|IO
CAAGRAGGAAAGCAAAGATCATYAGGGA
>20|IO
AAGGAGRAAAGCAAAGATCATYAGGGA
>21|IO
TARHYTCCCTCAAATCACTCTTTGGCA
>22|IO
CCAAGAAGRAAAGCAAAGATCATTMGNGA
>23|IO
ARYTTCCCTCAAATCACTCTTTGGCARCG
>24|IO
TAAGCGGGGGARAATTRGATAGVTGGG
>25|IO
TAGTRCCAAGRAGGAAAGYAAAAATCAT
>26|IO
CCAAGAAGRAARGCAAAGATCATTMGGGA
>27|IO
TYACTAGAGAAACTTGGGAARCATGGTGG
>28|IO
GTAGTRCCMAGRAGGAAAGCAAAGATCAT
>29|IO
AGMRGAGAGCTTCRGGTTTGGG
>30|IO
GGCCAGGGGGAMRGAAACGN
>31|IO
TGGGAAKCAATTTATTTGAGACCAGGGGGA
>32|IO
GGCCAGGRGGAAAGAAACRNTAT
>33|IO
CACCAGCAGAGAGCTTCGGGTT
>34|IO
CCAGAAGGTGKSTCAAGARGCTA
>35|IO
AGTDCCMAGAAGAAAAGYAAAGATCATTA
>36|IO
TAGTRCCAAGAAGRAAAGCAAAGATCNTT
>37|IO
CCAAGRAGRAAAGCAAAGATCATHAGGGA
>38|IO
TAAGAGGSGRAAAATTRGATACATGGGAA
>39|IO
TAGTRCCAAGGAGRAAAGCAAAAATCAT
>40|IO
TAAGNGGGGGAAARYTAGATGCA
>41|IO
GCCAAGGAGRAAAGYAAAGATCATTAGRGA
>42|IO
CCMAGGAGRAAAGCAAAAATYATTAGGGA
>43|IO
TGGGAAGCATGGTGGGCGG
>44|IO
ARCYNCCCTCAAATCACTCTTTGGC
>45|IO
TAAGCGGGGGARAATTAGATVANTGGG
>46|IO
TAGTACCMAGGAGGAARGCAAAAATCATTA
>47|IO
TAGTRCCAAGGAGGAARGYAAAAATCATT
>48|IO
CTTARCCTCCCTCAAATCACTCTTTGGCAR
>49|IO
ATTAAGVGGGGRAAAATTAGATAVATGGGA
>50|IO
TAGTRCCAAGGAGGAAAGYAAARATCAT
>51|IO
TCCCTCAGATCACTCTTTGGCAGC
>52|IO
AGTRGTGCCAAGAAGRAAAGYAAAAATCAT
>53|IO
HGCGGGGGAGAATTAGATAGRTGGGAAAA
>54|IO
CCAAGAAGRAAAGCAAAAATHATYAGGGA
>55|IO
GGCCAGGGGGRAARAARCAGTATATGATA
>56|IO
ATTAAGCGGGGGAGRATTAGAYARATGGG
>57|IO
TGCCAAGRAGAAAAGCAAAGATCATYARGG
>58|IO
ACCAAGAAGAAAAGCAAARATCMTYAGGGA
>59|IO
TAAGMGGSGRAAAATTAGATTCATGGGAA
>60|IO
TACTCCAGAAGGTGGGTCAAGAGGC
>61|IO
GARGAGAGYTTCAGGTTTGRGGAAGAGACA
>62|IO
GGCCAGGRGGAAAGAAACRATAYATGCTA
>63|IO
RCCAAGAAGAAAAGYAAAGATCATCAGGG
>64|IO
TACCVAGGAGGAAAGYAAAAATCATTARGG
>65|IO
GTAGTGCCHAGAAGGAAAGCAAARATCA
>66|IO
TACCNAGRAGRAAAGCAAAAATCATTAGGG
>67|IO
GCCAGGGGGAMGGAAACRHTAT
>68|IO
TACCAAGGAGRAAAGYAAAAATMATTAGGG
>69|IO
CAACCCCAGACCCCTTGTAACGCTT
>70|IO
AGGTAGTGCCAAGRAGRAAAGCAAAAATMA
>71|IO
TAAGAGGCGRAAAATTRGATAVATGGGA
>72|IO
GGCCAGGRGGAAAGAAANAATATARACTA
>73|IO
GCGGGGGAGAATTAGATAGRTGGGAAAAN
>74|IO
TGTRTTGACAGGRAGYAAATTGGATGCA
>75|IO
TACCAARAAGAAAAGCAAAGATMATCAGGG
>76|IO
CCRGGGGGAMRGAAACGCTATATG
>77|IO
GGCCAGGRGGAAAGAAAMGMT
>78|IO
CCMAGGAGGAAAGCAAARATCATTAGGGAM
>79|IO
CCAAGAAGGAAAGCAAARATCATYMGGGA
>80|IO
ACCAAGGAGGAARGCAAAAATYATTAAGGA
>81|IO
TACCAAGRAGGAAAGCAAAGATCATCAGGG
>82|IO
TTAAGCTGCCAGTCACTAGAGAAGTTTGG
>83|IO
TACCAAGRAGRAAAGCAAAGATYATCAGG
>84|IO
AGTRCCAAGGAGAAAAGYAAAGATCATTA
>85|IO
VCCAAGAAGAAAAGCAAAGATCATTARRGA
>86|IO
AGGRCGAAGTCTCTAGGGGNGGR
>87|IO
TGTGTTGACAGGAAGCAAATTGGATGCA
>88|IO
GCCWAGAAGAAAAGCAAAGATYATYAGGGA
>89|IO
TAARMGGGGAARAATTAGATAGATGGGAA
>90|IO
ACCAAGRAGAAAGGCAAAGATCATYAGRG
>91|IO
ACCAAGRAGRAAAGYAAAAATCATTAGGGA
>92|IO
TACCAAGAAGAAAARCAAAGATCCTTAGGS
>93|IO
TAAATGGGAAAGAATTAGGTTAAGGCCGG
>94|IO
AGATGATTGGGARMAAATTMGGTTAAGGCC
>95|IO
AGTGTGTGCCCRTCTGTTGTDTGAC
>96|IO
TACCAAGAAGAAAARCAAARATCCTTAGGS
