# Supplementary material for: Simulate_PCR for amplicon prediction and annotation from multiplex, degenerate primers and probes
Source: BMC Bioinformatics. 2014 Jul 9;15:237. doi: 10.1186/1471-2105-15-237 (PMC4226945; doi:10.1186/1471-2105-15-237)
Supplement: Additional file 3 — Primer and probe sequences for Coronaviridae. [file 1471-2105-15-237-S3.zip]

Archive with 1 entries (1 files):
- 1002_2866208011108832_MOESM3_ESM.fasta
