# Supplementary material for: Simulate_PCR for amplicon prediction and annotation from multiplex, degenerate primers and probes
Source: BMC Bioinformatics. 2014 Jul 9;15:237. doi: 10.1186/1471-2105-15-237 (PMC4226945; doi:10.1186/1471-2105-15-237)
Supplement: Additional file 3 — Primer and probe sequences for Coronaviridae. [file 1471-2105-15-237-S3.zip › 1002_2866208011108832_MOESM3_ESM.fasta]

>1|F
TNATGGGNTGGGAYTATCC
>2|R
TAAGCNGTNGTDGCATCA
>3|F
ATGGTGGTGCBTCHGTTT
>4|R
YACCSCDAACCCGTTTAAAA
>5|F
CATCCGTTGCTTGGGCTA
>6|R
ACGCTAGGCTCAAAAGCC
>7|F
GYTCTAGTGCAGCTCGAC
>8|R
TGGAYTGCTCGTGTTCCA
>9|F
TCTTGYACASAAYGGTAAGC
>10|R
GCYCTTCCATTGTTGGCT
>11|F
AATGCTGCTMKYACTGAT
>12|R
GGVYARCCAGCACTCTTA
>13|F
TTGATTGTTACGATGGTGGCTG
>14|R
WGCRTCTTGVTCCTCATA
>15|F
TGATGAYGGYGTTGTYTGTTA
>16|R
TCTRGAMGGRTCTGGATA
>17|F
CATGGCTGCAACTCGTGG
>18|R
GGGTARTCCCAACCCATA
>19|F
CGCTTCGAGCACCTACCA
>20|R
ACCACTACCAGGAGGTCCCT
>21|F
CGTACTGTRGCAGGYGTG
>22|R
RTCCCARCCVCCATAAAA
>23|F
TGCGTAAGCATTTTAGTATGATGA
>24|R
CHGGYTCWACCCAACACT
>25|F
CWTGGTGGTCHTTCAAYCCTGA
>26|R
CATCKTMAGGKAGCCATC
>27|F
TGACCAATAGACAGTTTCATCAGA
>28|R
TCTACACCCTCGCACAGA
>29|F
CACGTACAGTGGGTGGCG
>30|R
ACTTAGGATAGTCCCATCCCAT
>31|F
CCTGGTGTTGATGGACGG
>32|R
CGRGCDKCACTAGAACCC
>33|F
TTTRTAGATGGTGTTCCWYTTGTT
>34|R
ACCAGTWCYCAAYGCTGC
>35|F
TTGATGGNYTDTGCCGCT
>36|R
GWACCCCGMACYCGTTTAA
>37|F
DATGGGSTGGGACTATCCTAA
>38|R
GCRTCACCMGAWGTCGTA
>39|F
CCTGGTGTAGATGGRCGC
>40|R
ACCCVBTACYCGTTTAAATA
>41|F
GTCCTTTGGTGGTGCTTCAT
>42|R
TSATCACAACWACMGCCA
>43|F
AGATAAGAGTGCAGGCTATCCA
>44|R
CGTGMCTTWGCAGRAATG
>45|F
AGTTTTATGGTGGTTGGGACAA
>46|R
TARAAYCGCTGGCTYTGA
>47|F
AGAACTGTGGCTGGCGTG
>48|R
ACATRTTGTCCCAACCWCCATA
>49|F
AGCCAACATGCAGGACTT
>50|R
TGATCGTGAGCAACCGAC
>51|F
ACAGCATCCCCAGCCAAC
>52|R
TGTGCAAACGGCTCCTGG
>53|F
TATGGTGGTGCTTCARTTTGT
>54|R
CACCACTAGACCCCGTTA
>55|F
GCCCGTAAACACACCTGT
>56|R
TKGCATCMCCACTGCTAGTA
>57|F
GACTTTTTGCCTCGCAGC
>58|R
ACCATACACAACGTGCTCAAA
>59|F
ARTTTTATGGYGGTTGGGA
>60|R
ACARGTGTGTTTACGGGC
>61|F
TWGCTGCCACACGYAATG
>62|R
GGRTARTCCCAACCCATAAG
>63|F
AGTGGCTYAAYMGAGTTG
>64|R
CCAAAACATCCACCACAGCAAC
>1|IO
AGTGAGATGGTCATGTGTGGCGGC
>2|IO
TCCAGCGTCCTACGGGCG
>3|IO
GTTTGTGGMTTTTGGCGRGATGGHAG
>4|IO
GTGTAATRGGAGGTACAAGCAACCCY
>5|IO
TATCGTGCTTTTGACATCTACAACAAGGA
>6|IO
ATAATAGCTTCTTCCCCAGCACTCGTTGA
>7|IO
CGCGGGTGTGTGGAAGTAGCRC
>8|IO
TAAGCAGTTGTTGTTTGTTTTGGARGTTGT
>9|IO
TCCTAAGGGATTTTGTGACTTGAARGGTAA
>10|IO
TTGGMGRGATGGYAGTTGTTCCTGT
>11|IO
AGCGACTTGCGTCATTGGTACTACAA
>12|IO
TAGCAAACCAGGAACGCTACTCATCA
>13|IO
GTAYACCCGCAACACAGGTCATTGTTA
>14|IO
TAGTATGATACGAATGCTTGCTGCTATGGT
>15|IO
CACTGTTGTGCGACCACTTGTTGA
>16|IO
TCACCAGAAGATGTTGAAGTCTATGGCTG
>17|IO
CAGGTCTGTGGCTTTTGGCGAGATGG
>18|IO
ACCAAATTCTATGGAGGATGGAACCGCA
>19|IO
AYTGTTGTASTTGGTCYGAACGCATTTATA
>20|IO
GGCACTACCAAGTTTTATGGCGGBT
>21|IO
TCCTTAGTGATGATGGCGTTGTTTGTTATA
>22|IO
GAGCCWTGCAGTTCTTGCCAGAGG
>23|IO
CCTGCGGGCGTTGTGGTCGG
>24|IO
GTTGATGGACGGTGCCCCTACAAAG
>25|IO
GTYTGTGTTGTCTGTGGTTGYTGGCTT
>26|IO
TATGATATCCGCCATGATTTTGGGTTCTA
>27|IO
ARGGCTTTAAGGAGTTGYTGTATTTTCAGA
>28|IO
AGTGTAGGACCACATGAGTTTTGCTCGCA
>29|IO
ATACTACGCATTGCTGCCTCTTGTTTGTTG
>30|IO
AGGTTTAAAAACGCCGACAAGCATGATG
>31|IO
TCCTTGATAATAGCTTCTTCYCCAGCACT
>32|IO
ATGAGCCTTGTAATGCCTGCCAACATT
>33|IO
TAGGAACAAGCAAATTTTACGGTGGCT
>34|IO
TCGACAGAGGTTTTACCGTTTGGCTAA
>35|IO
GAGCCCTTAAATGGTTCGGACACACATCAT
>36|IO
TCTGGGACAAATACAACCACACCGTATCA
>37|IO
TTATGGTGGCTGGGACGATATGTTGAAAAA
>38|IO
TAGTGGGCTGGGATTACCCTAAGTGTGAT
>39|IO
AGCTTCTTAAGTCTATTTCTGTGGCTCGTA
>40|IO
CCAGGGGACTACTGCTGCTAACCATCT
>41|IO
GTCTGTACTGTCTGCGGTATGTGGAAAGG
>42|IO
CGTGTGATAGGAGGTACAAGCAACCCTA
>43|IO
TGCYAACCAAGTAATCGTAAACAATCTGGA
>44|IO
TAGCACAATGACTAATCGTCAATACCACCA
>45|IO
TAATGCCAACCAAGTAATCGTWAACAAYCT
