# Supplementary material for: Simulate_PCR for amplicon prediction and annotation from multiplex, degenerate primers and probes
Source: BMC Bioinformatics. 2014 Jul 9;15:237. doi: 10.1186/1471-2105-15-237 (PMC4226945; doi:10.1186/1471-2105-15-237)
Supplement: Additional file 4 — Primer and probe sequences for selected antibiotic resistance genes. [file 1471-2105-15-237-S4.zip › 1002_2866208011108832_MOESM4_ESM.fasta]

>1|F
CAGCCGCTTGAGCAAATTA
>2|R
CAGATCCTGCTGGCGATA
>3|F
TGGTGACGGTGTTCGGCAT
>4|R
GTCCGACATCCACGACGT
>5|F
GCCTTTCCCGACGTGTCC
>6|R
AATCCACCGTGATGTCGG
>7|F
ACCCGTTGGACTGACTATGG
>8|R
TAGGTCAAGGGTTCCACC
>9|F
CTGAGCACCGCATTAGCC
>10|R
GAGCTGGCGGAAAACCAG
>11|F
TGGCAGGACTACTTCGCC
>12|R
CACGGTGGGAAAGCGGTC
>13|F
GTGGACGAGATCCTGGCC
>14|R
TCTTGACCTTCCCCGAGAT
>1|IO
GCGCCGATGAACGCTTTCCCATGAT
>2|IO
TTACGAAAGAGACAACGACCGAGAGGC
>3|IO
AAGGCGTGGAGCCCAGCG
>4|IO
CGCGGTGTCCAAGTACGGCATC
>5|IO
CGGTGCTGCGGGTCGAGGA
>6|IO
GGTGAAATCCGCCCGACGATTGGC
